# Supplementary material for: Intracellular Amplifiers of Reactive Oxygen Species Affecting Mitochondria as Radiosensitizers
Source: Cancers (Basel). 2021 Dec 31;14(1):208. doi: 10.3390/cancers14010208 (PMC8750417; doi:10.3390/cancers14010208)
Supplement: Supplementary file 1 [file cancers-14-00208-s001.zip]

Archive with 1 entries (1 files):
- cancers-1534116-supplementary.pdf
